# Supplementary material for: Reduced D2/D3 Receptor Binding of Extrastriatal and Striatal Regions in Temporal Lobe Epilepsy
Source: PLoS One. 2015 Nov 6;10(11):e0141098. doi: 10.1371/journal.pone.0141098 (PMC4636381; doi:10.1371/journal.pone.0141098)
Supplement: S1 Dataset — 18F-Fallypride binding potential scores for regions of interest on epileptogenic and non-epileptogenic sides for all patients. The regions of interest are denoted as described in Fig 1. (XLS) [file pone.0141098.s001.xls]

## Sheet: Tabelle1
Patient No.	Lateralization	Global BPnd	Region.1	Region.2	Region.3	Region.4	Region.5	Region.6	Region.7	Region.8	Region.9	Region.10	Region.11	Region.12	Region.13	Region.14	Region.15	Region.16	Region.17	Region.18	Region.19	Region.20	Region.21	Region.22	Region.23	Region.24	Region.25	Region.26	Region.27	Region.28	Region.29	Region.30	Region.31	Region.32	Region.33	Region.34	Region.35	Region.36	Region.37	Region.38	Region.39	Region.40	Region.41	Region.42	Region.43	Region.44	Region.45	Region.46	Region.47
1	TLE left	0.575933	L13	L13	L2	L2x	L3	L4	L4	L4	L5	L7	L9	L9x	R13	R13	R2	R2x	R3	R4	R4	R4	R5	R7	R9	R9x	L1	L1	L1	L11	L6a	L6a	L6a	L6b	L6b	L6b	L8	L8	L8	R1	R1	R1	R11	R6a	R6a	R6a	R6b	R6b	R6b
2	TLE left	0.426246	L13	L13	L2	L2x	L3	L4	L4	L4	L5	L7	L9	L9x	R13	R13	R2	R2x	R3	R4	R4	R4	R5	R7	R9	R9x	L1	L1	L1	L11	L6a	L6a	L6a	L6b	L6b	L6b	L8	L8	L8	R1	R1	R1	R11	R6a	R6a	R6a	R6b	R6b	R6b
3	TLE left	0.596871	L13	L13	L2	L2x	L3	L4	L4	L4	L5	L7	L9	L9x	R13	R13	R2	R2x	R3	R4	R4	R4	R5	R7	R9	R9x	L1	L1	L1	L11	L6a	L6a	L6a	L6b	L6b	L6b	L8	L8	L8	R1	R1	R1	R11	R6a	R6a	R6a	R6b	R6b	R6b
4	TLE left	0.495286	L13	L13	L2	L2x	L3	L4	L4	L4	L5	L7	L9	L9x	R13	R13	R2	R2x	R3	R4	R4	R4	R5	R7	R9	R9x	L1	L1	L1	L11	L6a	L6a	L6a	L6b	L6b	L6b	L8	L8	L8	R1	R1	R1	R11	R6a	R6a	R6a	R6b	R6b	R6b
5	TLE left	0.520963	L13	L13	L2	L2x	L3	L4	L4	L4	L5	L7	L9	L9x	R13	R13	R2	R2x	R3	R4	R4	R4	R5	R7	R9	R9x	L1	L1	L1	L11	L6a	L6a	L6a	L6b	L6b	L6b	L8	L8	L8	R1	R1	R1	R11	R6a	R6a	R6a	R6b	R6b	R6b
8	TLE left	0.485095	L13	L13	L2	L2x	L3	L4	L4	L4	L5	L7	L9	L9x	R13	R13	R2	R2x	R3	R4	R4	R4	R5	R7	R9	R9x	L1	L1	L1	L11	L6a	L6a	L6a	L6b	L6b	L6b	L8	L8	L8	R1	R1	R1	R11	R6a	R6a	R6a	R6b	R6b	R6b
9	TLE left	0.494518	L13	L13	L2	L2x	L3	L4	L4	L4	L5	L7	L9	L9x	R13	R13	R2	R2x	R3	R4	R4	R4	R5	R7	R9	R9x	L1	L1	L1	L11	L6a	L6a	L6a	L6b	L6b	L6b	L8	L8	L8	R1	R1	R1	R11	R6a	R6a	R6a	R6b	R6b	R6b
11	TLE left	0.597065	L13	L13	L2	L2x	L3	L4	L4	L4	L5	L7	L9	L9x	R13	R13	R2	R2x	R3	R4	R4	R4	R5	R7	R9	R9x	L1	L1	L1	L11	L6a	L6a	L6a	L6b	L6b	L6b	L8	L8	L8	R1	R1	R1	R11	R6a	R6a	R6a	R6b	R6b	R6b
14	TLE left	0.592473	L13	L13	L2	L2x	L3	L4	L4	L4	L5	L7	L9	L9x	R13	R13	R2	R2x	R3	R4	R4	R4	R5	R7	R9	R9x	L1	L1	L1	L11	L6a	L6a	L6a	L6b	L6b	L6b	L8	L8	L8	R1	R1	R1	R11	R6a	R6a	R6a	R6b	R6b	R6b
15	TLE left	0.570172	L13	L13	L2	L2x	L3	L4	L4	L4	L5	L7	L9	L9x	R13	R13	R2	R2x	R3	R4	R4	R4	R5	R7	R9	R9x	L1	L1	L1	L11	L6a	L6a	L6a	L6b	L6b	L6b	L8	L8	L8	R1	R1	R1	R11	R6a	R6a	R6a	R6b	R6b	R6b
18	TLE left	0.524218	L13	L13	L2	L2x	L3	L4	L4	L4	L5	L7	L9	L9x	R13	R13	R2	R2x	R3	R4	R4	R4	R5	R7	R9	R9x	L1	L1	L1	L11	L6a	L6a	L6a	L6b	L6b	L6b	L8	L8	L8	R1	R1	R1	R11	R6a	R6a	R6a	R6b	R6b	R6b
19	TLE left	0.65508	L13	L13	L2	L2x	L3	L4	L4	L4	L5	L7	L9	L9x	R13	R13	R2	R2x	R3	R4	R4	R4	R5	R7	R9	R9x	L1	L1	L1	L11	L6a	L6a	L6a	L6b	L6b	L6b	L8	L8	L8	R1	R1	R1	R11	R6a	R6a	R6a	R6b	R6b	R6b
21	TLE left	0.472	L13	L13	L2	L2x	L3	L4	L4	L4	L5	L7	L9	L9x	R13	R13	R2	R2x	R3	R4	R4	R4	R5	R7	R9	R9x	L1	L1	L1	L11	L6a	L6a	L6a	L6b	L6b	L6b	L8	L8	L8	R1	R1	R1	R11	R6a	R6a	R6a	R6b	R6b	R6b
6	TLE right	0.317204	R13	R13	R2	R2x	R3	R4	R4	R4	R5	R7	R9	R9x	L13	L13	L2	L2x	L3	L4	L4	L4	L5	L7	L9	L9x	R1	R1	R1	R11	R6a	R6a	R6a	R6b	R6b	R6b	R8	R8	R8	L1	L1	L1	L11	L6a	L6a	L6a	L6b	L6b	L6b
7	TLE right	0.421311	R13	R13	R2	R2x	R3	R4	R4	R4	R5	R7	R9	R9x	L13	L13	L2	L2x	L3	L4	L4	L4	L5	L7	L9	L9x	R1	R1	R1	R11	R6a	R6a	R6a	R6b	R6b	R6b	R8	R8	R8	L1	L1	L1	L11	L6a	L6a	L6a	L6b	L6b	L6b
10	TLE right	0.33	R13	R13	R2	R2x	R3	R4	R4	R4	R5	R7	R9	R9x	L13	L13	L2	L2x	L3	L4	L4	L4	L5	L7	L9	L9x	R1	R1	R1	R11	R6a	R6a	R6a	R6b	R6b	R6b	R8	R8	R8	L1	L1	L1	L11	L6a	L6a	L6a	L6b	L6b	L6b
12	TLE right	0.564914	R13	R13	R2	R2x	R3	R4	R4	R4	R5	R7	R9	R9x	L13	L13	L2	L2x	L3	L4	L4	L4	L5	L7	L9	L9x	R1	R1	R1	R11	R6a	R6a	R6a	R6b	R6b	R6b	R8	R8	R8	L1	L1	L1	L11	L6a	L6a	L6a	L6b	L6b	L6b
13	TLE right	0.301502	R13	R13	R2	R2x	R3	R4	R4	R4	R5	R7	R9	R9x	L13	L13	L2	L2x	L3	L4	L4	L4	L5	L7	L9	L9x	R1	R1	R1	R11	R6a	R6a	R6a	R6b	R6b	R6b	R8	R8	R8	L1	L1	L1	L11	L6a	L6a	L6a	L6b	L6b	L6b
16	TLE right	0.588	R13	R13	R2	R2x	R3	R4	R4	R4	R5	R7	R9	R9x	L13	L13	L2	L2x	L3	L4	L4	L4	L5	L7	L9	L9x	R1	R1	R1	R11	R6a	R6a	R6a	R6b	R6b	R6b	R8	R8	R8	L1	L1	L1	L11	L6a	L6a	L6a	L6b	L6b	L6b
17	TLE right	0.488912	R13	R13	R2	R2x	R3	R4	R4	R4	R5	R7	R9	R9x	L13	L13	L2	L2x	L3	L4	L4	L4	L5	L7	L9	L9x	R1	R1	R1	R11	R6a	R6a	R6a	R6b	R6b	R6b	R8	R8	R8	L1	L1	L1	L11	L6a	L6a	L6a	L6b	L6b	L6b
20	TLE right	0.462823	R13	R13	R2	R2x	R3	R4	R4	R4	R5	R7	R9	R9x	L13	L13	L2	L2x	L3	L4	L4	L4	L5	L7	L9	L9x	R1	R1	R1	R11	R6a	R6a	R6a	R6b	R6b	R6b	R8	R8	R8	L1	L1	L1	L11	L6a	L6a	L6a	L6b	L6b	L6b
[truncated: 53 more columns]
