# Supplementary material for: Reduced D2/D3 Receptor Binding of Extrastriatal and Striatal Regions in Temporal Lobe Epilepsy
Source: PLoS One. 2015 Nov 6;10(11):e0141098. doi: 10.1371/journal.pone.0141098 (PMC4636381; doi:10.1371/journal.pone.0141098)
Supplement: S2 Dataset — 18F-Fallypride binding potential scores for bilateral regions of interest for all controls. The regions of interest are denoted as described in Fig 1. (XLS) [file pone.0141098.s002.xls]

## Sheet: Tabelle1
Healthy Control No.	Lateralization	Global BPnd	Region.1	Region.2	Region.3	Region.4	Region.5	Region.6	Region.7	Region.8	Region.9	Region.10	Region.11	Region.12	Region.13	Region.14	Region.15	Region.16	Region.17	Region.18	Region.19	Region.20	Region.21	Region.22	Region.23	Region.24	Region.25	Region.26	Region.27	Region.28	Region.29	Region.30	Region.31	Region.32	Region.33	Region.34	Region.35	Region.36	Region.37	Region.38	Region.39	Region.40	Region.41	Region.42	Region.43	Region.44	Region.45	Region.46	Region.47
C1	none	0.491101	L13	L13	L2	L2x	L3	L4	L4	L4	L5	L7	L9	L9x	R13	R13	R2	R2x	R3	R4	R4	R4	R5	R7	R9	R9x	L1	L1	L1	L11	L6a	L6a	L6a	L6b	L6b	L6b	L8	L8	L8	R1	R1	R1	R11	R6a	R6a	R6a	R6b	R6b	R6b
C2	none	0.360572	L13	L13	L2	L2x	L3	L4	L4	L4	L5	L7	L9	L9x	R13	R13	R2	R2x	R3	R4	R4	R4	R5	R7	R9	R9x	L1	L1	L1	L11	L6a	L6a	L6a	L6b	L6b	L6b	L8	L8	L8	R1	R1	R1	R11	R6a	R6a	R6a	R6b	R6b	R6b
C3	none	0.35293	L13	L13	L2	L2x	L3	L4	L4	L4	L5	L7	L9	L9x	R13	R13	R2	R2x	R3	R4	R4	R4	R5	R7	R9	R9x	L1	L1	L1	L11	L6a	L6a	L6a	L6b	L6b	L6b	L8	L8	L8	R1	R1	R1	R11	R6a	R6a	R6a	R6b	R6b	R6b
C4	none	0.35872	L13	L13	L2	L2x	L3	L4	L4	L4	L5	L7	L9	L9x	R13	R13	R2	R2x	R3	R4	R4	R4	R5	R7	R9	R9x	L1	L1	L1	L11	L6a	L6a	L6a	L6b	L6b	L6b	L8	L8	L8	R1	R1	R1	R11	R6a	R6a	R6a	R6b	R6b	R6b
C5	none	0.354414	L13	L13	L2	L2x	L3	L4	L4	L4	L5	L7	L9	L9x	R13	R13	R2	R2x	R3	R4	R4	R4	R5	R7	R9	R9x	L1	L1	L1	L11	L6a	L6a	L6a	L6b	L6b	L6b	L8	L8	L8	R1	R1	R1	R11	R6a	R6a	R6a	R6b	R6b	R6b
C6	none	0.489844	L13	L13	L2	L2x	L3	L4	L4	L4	L5	L7	L9	L9x	R13	R13	R2	R2x	R3	R4	R4	R4	R5	R7	R9	R9x	L1	L1	L1	L11	L6a	L6a	L6a	L6b	L6b	L6b	L8	L8	L8	R1	R1	R1	R11	R6a	R6a	R6a	R6b	R6b	R6b
C7	none	0.413686	L13	L13	L2	L2x	L3	L4	L4	L4	L5	L7	L9	L9x	R13	R13	R2	R2x	R3	R4	R4	R4	R5	R7	R9	R9x	L1	L1	L1	L11	L6a	L6a	L6a	L6b	L6b	L6b	L8	L8	L8	R1	R1	R1	R11	R6a	R6a	R6a	R6b	R6b	R6b
C8	none	0.498641	L13	L13	L2	L2x	L3	L4	L4	L4	L5	L7	L9	L9x	R13	R13	R2	R2x	R3	R4	R4	R4	R5	R7	R9	R9x	L1	L1	L1	L11	L6a	L6a	L6a	L6b	L6b	L6b	L8	L8	L8	R1	R1	R1	R11	R6a	R6a	R6a	R6b	R6b	R6b
C9	none	0.426275	L13	L13	L2	L2x	L3	L4	L4	L4	L5	L7	L9	L9x	R13	R13	R2	R2x	R3	R4	R4	R4	R5	R7	R9	R9x	L1	L1	L1	L11	L6a	L6a	L6a	L6b	L6b	L6b	L8	L8	L8	R1	R1	R1	R11	R6a	R6a	R6a	R6b	R6b	R6b
C10	none	0.328057	L13	L13	L2	L2x	L3	L4	L4	L4	L5	L7	L9	L9x	R13	R13	R2	R2x	R3	R4	R4	R4	R5	R7	R9	R9x	L1	L1	L1	L11	L6a	L6a	L6a	L6b	L6b	L6b	L8	L8	L8	R1	R1	R1	R11	R6a	R6a	R6a	R6b	R6b	R6b
C11	none	0.333698	L13	L13	L2	L2x	L3	L4	L4	L4	L5	L7	L9	L9x	R13	R13	R2	R2x	R3	R4	R4	R4	R5	R7	R9	R9x	L1	L1	L1	L11	L6a	L6a	L6a	L6b	L6b	L6b	L8	L8	L8	R1	R1	R1	R11	R6a	R6a	R6a	R6b	R6b	R6b
C12	none	0.464562	L13	L13	L2	L2x	L3	L4	L4	L4	L5	L7	L9	L9x	R13	R13	R2	R2x	R3	R4	R4	R4	R5	R7	R9	R9x	L1	L1	L1	L11	L6a	L6a	L6a	L6b	L6b	L6b	L8	L8	L8	R1	R1	R1	R11	R6a	R6a	R6a	R6b	R6b	R6b
C13	none	0.496944	L13	L13	L2	L2x	L3	L4	L4	L4	L5	L7	L9	L9x	R13	R13	R2	R2x	R3	R4	R4	R4	R5	R7	R9	R9x	L1	L1	L1	L11	L6a	L6a	L6a	L6b	L6b	L6b	L8	L8	L8	R1	R1	R1	R11	R6a	R6a	R6a	R6b	R6b	R6b
C14	none	0.446255	L13	L13	L2	L2x	L3	L4	L4	L4	L5	L7	L9	L9x	R13	R13	R2	R2x	R3	R4	R4	R4	R5	R7	R9	R9x	L1	L1	L1	L11	L6a	L6a	L6a	L6b	L6b	L6b	L8	L8	L8	R1	R1	R1	R11	R6a	R6a	R6a	R6b	R6b	R6b
C15	none	0.367773	L13	L13	L2	L2x	L3	L4	L4	L4	L5	L7	L9	L9x	R13	R13	R2	R2x	R3	R4	R4	R4	R5	R7	R9	R9x	L1	L1	L1	L11	L6a	L6a	L6a	L6b	L6b	L6b	L8	L8	L8	R1	R1	R1	R11	R6a	R6a	R6a	R6b	R6b	R6b
C16	none	0.348704	L13	L13	L2	L2x	L3	L4	L4	L4	L5	L7	L9	L9x	R13	R13	R2	R2x	R3	R4	R4	R4	R5	R7	R9	R9x	L1	L1	L1	L11	L6a	L6a	L6a	L6b	L6b	L6b	L8	L8	L8	R1	R1	R1	R11	R6a	R6a	R6a	R6b	R6b	R6b
C17	none	0.493399	L13	L13	L2	L2x	L3	L4	L4	L4	L5	L7	L9	L9x	R13	R13	R2	R2x	R3	R4	R4	R4	R5	R7	R9	R9x	L1	L1	L1	L11	L6a	L6a	L6a	L6b	L6b	L6b	L8	L8	L8	R1	R1	R1	R11	R6a	R6a	R6a	R6b	R6b	R6b
C18	none	0.69268	L13	L13	L2	L2x	L3	L4	L4	L4	L5	L7	L9	L9x	R13	R13	R2	R2x	R3	R4	R4	R4	R5	R7	R9	R9x	L1	L1	L1	L11	L6a	L6a	L6a	L6b	L6b	L6b	L8	L8	L8	R1	R1	R1	R11	R6a	R6a	R6a	R6b	R6b	R6b
[truncated: 53 more columns]
