# Supplementary material for: Reduced D2/D3 Receptor Binding of Extrastriatal and Striatal Regions in Temporal Lobe Epilepsy
Source: PLoS One. 2015 Nov 6;10(11):e0141098. doi: 10.1371/journal.pone.0141098 (PMC4636381; doi:10.1371/journal.pone.0141098)
Supplement: S4 Dataset — (XLS) [file pone.0141098.s004.xls]

## Sheet: Tabelle1
Patient No.	Lateralization	Epilepsy duration	Age at onset of epilepsy	Estimated number of lifetime GTCS	Seizure frequency	Spike frequency on the epileptogenic side	Spike frequency on the non-epileptogenic side	Log-transformed estimated number of lifetime GTCS	Log-transformed seizure frequency	Log-transformed spike frequency on the epileptogenic side	Log-transformed spike frequency on the non-epileptogenic side
1	TLE left	18	8	2.01	48	2.01	0.01	0.303196	1.68124	0.303196	-2
2	TLE left	59.5	1	0.01	30	26.01	24.01	-2	1.47712	1.41514	1.38039
3	TLE left	13	21	26.01	50	88.61	0.01	1.41514	1.69897	1.94748	-2
4	TLE left	26	10	80.01	65	20.01	6.53	1.90314	1.81291	1.30125	0.814913
5	TLE left	14	17	325.01	24	13.01	0.01	2.5119	1.38021	1.11428	-2
8	TLE left	27	8	24.01	16	3.18	0.01	1.38039	1.20412	0.502427	-2
9	TLE left	15	30	0.01	100	2.0239	0.017	-2	2	0.306189	-1.76955
11	TLE left	38.5	0.5	16.01	12	6.41	25.61	1.20439	1.07918	0.806858	1.40841
14	TLE left	6	12	24.01	90	2.01	0.01	1.38039	1.95424	0.303196	-2
15	TLE left	20	4	15.01	29	6.01	6.84	1.17638	1.4624	0.778874	0.835056
18	TLE left	18	28	72.01	22	6.01	0.01	1.85739	1.34242	0.778874	-2
19	TLE left	16	8	1.01	16	8.01	0.01	0.00432137	1.20412	0.903633	-2
21	TLE left	31	6	0.01	90	51.01	0.01	-2	1.95424	1.70766	-2
6	TLE right	58	1	70.01	600	3.01	0.01	1.84516	2.77815	0.478566	-2
7	TLE right	30	18	0.01	32	50.01	1.01	-2	1.50515	1.69906	0.00432137
10	TLE right	65	7	10.01	100	8.01	0.01	1.00043	2	0.903633	-2
12	TLE right	8	22	6.01	18	30.01	0.01	0.778874	1.25527	1.47727	-2
13	TLE right	32	7	4.01	32	18.61	6.01	0.603144	1.50515	1.26975	0.778874
16	TLE right	33	6	0.01	90	18.01	1.01	-2	1.95424	1.25551	0.00432137
17	TLE right	33	4	180.01	14	15.01	3.01	2.2553	1.14613	1.17638	0.478566
20	TLE right	18	24	0.01	28	15.01	0.01	-2	1.44716	1.17638	-2
